# Supplementary material for: Assessing the Risk of Dengue Virus Local Transmission: Study on Vector Competence of Italian Aedes albopictus
Source: Viruses. 2024 Jan 24;16(2):176. doi: 10.3390/v16020176 (PMC10893310; doi:10.3390/v16020176)
Supplement: Supplementary file 1 [file viruses-16-00176-s001.zip]

Archive with 1 entries (1 files):
- viruses-2824779-supplementary.pdf
